# Supplementary material for: Predicting antibody kinetics and duration of protection against SARS-CoV-2 following vaccination from sparse serological data
Source: PLoS Comput Biol. 2025 Jun 18;21(6):e1013192. doi: 10.1371/journal.pcbi.1013192 (PMC12193770; doi:10.1371/journal.pcbi.1013192)
Supplement: S1 Table — Correlation coefficients are displayed for positive and negative correlations stronger than +0.50 and –0.50, respectively. (XLSX) [file pcbi.1013192.s005.xlsx]

## Sheet: Sheet1
Table S1. Pearson correlation coefficients between the estimated parameters based on posterior samples. Correlation coefficients are displayed for positive and negative correlations stronger than +0.50 and -0.50, respectively.
Parameter 1	Parameter 2	Correlation		Parameter 1	Parameter 2	Correlation
βgB2,sex	βcs,sex	0.63		ρpop	log(r)	-0.56
βgB2,hypert	βcs,hypert	0.61		ρpop	log(cl,pop)	-0.55
log(gB2,pop)	log(cs,pop)	0.6
βgB2,auto	βcs,auto	0.58
βgB2,age	βcs,age	0.56
βgB2,dyslip	βcs,dyslip	0.54
βgB2,hypert	βcs,hypert	0.51
βgB2,immunosuppr	βcs,immunosuppr	0.5
